# Supplementary material for: Effect of Endothelial Culture Medium Composition on Platelet Responses to Polymeric Biomaterials
Source: Int J Mol Sci. 2021 Jun 29;22(13):7006. doi: 10.3390/ijms22137006 (PMC8268423; doi:10.3390/ijms22137006)
Supplement: Supplementary file 1 [file ijms-22-07006-s001.zip]

Archive with 1 entries (1 files):
- ijms-1262937-supplementary.pdf
